# Supplementary material for: Novel Novolac Phenolic Polymeric Network of Chalcones: Synthesis, Characterization, and Thermal–Electrical Conductivity Investigation
Source: Molecules. 2022 Aug 24;27(17):5409. doi: 10.3390/molecules27175409 (PMC9458219; doi:10.3390/molecules27175409)
Supplement: Supplementary file 1 [file molecules-27-05409-s001.zip]

Archive with 1 entries (1 files):
- molecules-1840339-supplementary.pdf
